# Supplementary material for: High Doses of ANA12 Improve Phenobarbital Efficacy in a Model of Neonatal Post-Ischemic Seizures
Source: Int J Mol Sci. 2024 Jan 24;25(3):1447. doi: 10.3390/ijms25031447 (PMC10855037; doi:10.3390/ijms25031447)
Supplement: Supplementary file 1 [file ijms-25-01447-s001.zip]

Archive with 1 entries (1 files):
- ijms-2773563-supplementary.pdf
